# Supplementary material for: Cefiderocol Is Effective In Vitro Against Numerous Gram-Negative Species Isolated from Keratitis Patients
Source: Antibiotics (Basel). 2026 Mar 29;15(4):348. doi: 10.3390/antibiotics15040348 (PMC13113829; doi:10.3390/antibiotics15040348)
Supplement: Supplementary file 1 [file antibiotics-15-00348-s001.zip]

Archive with 1 entries (1 files):
- antibiotics-4179927-supplementary.pdf
